# Supplementary material for: Surface-Initiated Polymerization with an Initiator Gradient: A Monte Carlo Simulation
Source: Polymers (Basel). 2024 Apr 25;16(9):1203. doi: 10.3390/polym16091203 (PMC11085584; doi:10.3390/polym16091203)
Supplement: Supplementary file 1 [file polymers-16-01203-s001.zip]

Archive with 1 entries (1 files):
- polymers-2951198-supplementary.pdf
